# Supplementary material for: Functional Analysis Identifies Multiple Effectors of Candidatus Liberibacter Asiaticus Suppressing Plant Pattern-Triggered Immunity
Source: Plants (Basel). 2026 Jan 20;15(2):308. doi: 10.3390/plants15020308 (PMC12845134; doi:10.3390/plants15020308)
Supplement: Supplementary file 1 [file plants-15-00308-s001.zip]

Archive with 2 entries (2 files):
- plants-3997297-supplementary.pdf
- plants-3997297-supplementary Table 2.xls
