# Supplementary material for: Functional Analysis Identifies Multiple Effectors of Candidatus Liberibacter Asiaticus Suppressing Plant Pattern-Triggered Immunity
Source: Plants (Basel). 2026 Jan 20;15(2):308. doi: 10.3390/plants15020308 (PMC12845134; doi:10.3390/plants15020308)
Supplement: Supplementary file 1 [file plants-15-00308-s001.zip › plants-3997297-supplementary Table 2.xls]

## Sheet: Sheet1
Prediction of signal peptide of 51 highly expressed effectors during infection by SignalP6.0
Gene	NCBI Accession	Molecular weight	Number of amino acids	Predication of SignalP - 6.0	Protein sequence
CLIBASIA_04405	ACT57453.1	13.54 kDa	121	1	MKAKILMTSAFSTTLLTIGGCDIVIGRTEDLLNKLQKNSTQMIKEANFKISETHRLAQERVEAAEKRVKEVEERATASRKLSVDELANAFWDLSDEDKNAFTGNVKQEVCKVKKITVPPSN
CLIBASIA_00420	ACT56672.1	17.77 kDa	160	1	MQARCFLSLSFLFPLVAAIAVVSCSALSVVVDSSELLPEPMDITGYWEDDNGILSYFQKDGKFKTISTDGSSSVLATGSYHVKINQDVEIKLTSLIRNTSGKIQCQFLDSNKLNCLAKDQKQFYLRRTHLTELPSSKPQDDVAEIPEDPTTPSTSIIFYK
CLIBASIA_04560	ACT57483.1	21.77 kDa	195	1	MKSKNILIVSTLVICVLSISSCDLGDSIAKKRNTIGNTIKKSINRVIQENNKPRNMTIFKTEVKRDIRRASRLSLEEKSKNADKPTVIENQADNINIEVEVATNLNPNHQASEIDIAIENLPDLKSNHQASEIDIAIENLPDLKSNHQASEIDIAIENLPDHQVDRNHTLSNLRGACYQPSLVSNSSLKLWDVAF
CLIBASIA_00530	ACT56694.1	11.28 kDa	97	1	MRFKTKQLILAVLVTLLGSCADDRITELNTLLAEYKEENLKIRELQKELYPAISTLAHRMDKLHFESDALDPILRRMDGPVKHVERRINSKTTTLEQ
CLIBASIA_00185	ACT56627.1	7.70 kDa	68	1	MDHRKKTIVLITILSTLAGCDSESKKIEKNINDTRRENAKLSTKYREIVESYTPAMEGISIIDVTLVI
CLIBASIA_04025	ACT57379.1	11.04 kDa	96	1	MTISKNQAILFFITGMILSSCGDTLSDSKQHNKINNTKNHLDLLFPIDDSHNQKPTEKKPNTSSIKIKNNIIEPQPGPSRWEGGWNGERYVREWER
CLIBASIA_04030	ACT57380.1	9.26 kDa	88	1	MKLLFSKIAPVFAMGTALISCDSASDPAKKSNITPIPPAPVALAAPPKNKTEAPKTESSNKDKAKEITLDIIDLGIDLLTKEDKKEGA
CLIBASIA_00525	ACT56693.1	11.46 kDa	97	1	MKKTQLLLPLLTLLSSCSDYVYEDAIRSQFENEIRYYKSMHPSTQDDIEYNLSEIKSFENQILAISNKLEKGQKPKYLHLKEAIQKIVKTIEQNEKE
CLIBASIA_02215	ACT57029.1	13.80 kDa	120	1	MRAKTLLASTLVTTAITIIGCSLVEDNRIESLRMVKEAKMEVLEAHKLAKEYVEQANQRVKEAEEQSNARLLKGLGMDDLVRYFMNLDSQNQAFFIDTIQNKYQDEMEELSEFGEKVSDY
CLIBASIA_04145	ACT57403.1	51.20 kDa	452	1	MNILRAIFSLFIVLLAGCTVGPEYTKPHMPLLPTQFSIGNSKNLINIDTLKWWESFNDTSLNKLVKIALQQNLTILQATERINAAKENILSVRADLFPSSYASISHRFIPNLKTNSTGQLDSDWKIDLFGQRRHIESSLANLDSAYAQVDIAKLNVISKLIPSYIDARHFKERISIAHQILDLYKKNIELSHLKFTQGATSKLSLVKLEAEIKSIESDIPTLEKSFRMNVHNISTLLGYPATEFLHYMQKQSNNFQPNLYIPINIGIPADLIRNRPDIRYQEKKLADSVAKIGIAKSDLYPSLSLNGSIALTHDNSFPGYNTHWSFGPKLYLPIFDKGKIKSNIRRAESSAQEQYITWQETVLNAIKEVENALTSINEDKKIVTKLQHAVELHKKSMSL…
CLIBASIA_04530	ACT57478.1	9.13 kDa	85	1	MDIKGLIVASLISSTVIMSGCSETLDPENGIRELGARMKQERKKADQPIGGGKTGETLPKGGGRKISLDSNNLSTELRSQNFLRK
CLIBASIA_04250	ACT57424.1	5.28 kDa	49	0.999985	MNTRIIGTVLMLAISPLLFSCSSKKGGEKKGAEKKTSAPLKNGKNQSRR
CLIBASIA_04040	ACT57382.1	17.19 kDa	159	0.999912	MKRLKYQIILLSLLSTTMASCGQADPVAPPPPQTLAERGKALLDEATQKAAEKAAEAARKAAEQAAEAAKKAAEKIIHKDKKKPKENQEVNEVPVAANIEPESQETQQQVINKTTTSQTDAEKTPNEKRQGTTDGINNQSNATNDPSSKDKIAENTKED
CLIBASIA_04320	ACT57436.1	24.63 kDa	215	0.999776	MVRVFCAIIFVLITFIGEFSQALEHEDELKVNFGLMRRVMIDLWSREISSYRTPLSLDLDYKHRVYLDTYKSFSINLGFETFNEIVNPTTMRVLVLPVLSMHKTWNNNFDDSYFFKKIGVGVVASTGFNTGDKWLGAEMGMSFYVYPTPWLILQSDFAIRHASSDVVVCMRYQAKFLITDSIGILYRNVSAVSAAVDKNIGLGVTKIGLDYVYKF
CLIBASIA_01135	ACT56815.1	35.04 kDa	309	0.999766	MYKILAVCLFLTTFSISYARDADSCTPVRFADTGWTDIAATTAMTSVILEEILGYKTNIKLLAVPVTFRSLKNKGIDIFMGYWYPSLEKFIAPYLEEGSIKLVAENLQGAKYMLAVNDVGFALGIKSYQDIAKYKKELGAKIYGIEPGNEGNQRILDMINNNKFSLKGFRLIEASELASFSQIRRDQRNNIPAVFLSWEPHPINSDLNIHYLPGGEEISGFGEASVYTVVRSDYLDKCPNISRLLKNIKFSVALENEMMKLILNNKQDRQFVGRTMLRTHPDLLKNWLIGVTTFDGQDPSRQLERFMNN
CLIBASIA_03160	ACT57218.1	20.54 kDa	181	0.999735	MSAFLNSIHLYIHLLALVFVLLKADLSQAAASYMTRFKVLGNEKIHIKADMLEVKDAVQKAFFKGNVFMTQEDFSLQADKMTIDYNNTNRDVSNKINRMDVERNIFIQSGEINVIASNGYVDFQKRILVLNGDRADKVILKEKLNTFLGCKLIVNIDTSFASLQGCESDQVQSIIRYDGRP
CLIBASIA_01305	ACT56849.1	39.17 kDa	369	0.999734	MIFRIAFLIFSLIGLHEISAQVVSRIKDVVSLQSGRDNQLIGYGLVVGLQGTGDSLRSSPFTEQSMRSLLQNLGISTPGGRLGSKNVAAVMVTANLPPFASPGSRIDVSINSLGDASSLRGGILVMTSLLGADGNIYAVAQGSVVVSGLFVKGQSSSFMEGISTGGKIVNGAIVERELPKKFKDSADLILQLRNPDFSTAIRIADQINSYSLNRFSRPIAEAYDSRTVKVSKPTNIDLTRLMSEVEMLTVETDTPARVIINERTGTIVIGDNVRISKVVVSYGNLTVQITENEQVVQPNAFSSNGSTVTQNNTDLKVSDNKGSFSLIDAPDLNSLISGMNSIGLKTDGIISILQGIKAAGALQSEIIIQ
CLIBASIA_05640	ACT57694.1	7.56 kDa	68	0.999688	MTIKKVLIASTLLSLCGCGLADEPKKLNPDQLCDAVCRLTLEEQKELQTKVNQRYEEHLTKGAKLSSD
CLIBASIA_02970	ACT57180.1	38.73 kDa	345	0.999679	MRFFFVVLMCFVVLEVYCGTGTFARNRIRIAGSSTLFPYSKIIAENFSEYFPEFKTPFVESGGSSVGLKFCRGIGDDTIDIVNSSRKITQNELDECKKHGVSDIQEVTIGHDGILLVSDRDMVSVSLTVEDLYKALASYLIVDDKVVFNPLKKWSEIRPDFPEVRIAIYVPSGKHGTREVLEKKVLQEGCVRSRNFSKMRDMFKYNVQQLSVACTSVRQDGIAIEVDGDYTETLARIEVNKDVFGFVGLSFYKNNADVLKLVPIDGIVPSMGTIVSGLYPISRPLLFYVKRQHFNSVLGLREYVSFSVSDEMMAPDSQLFQYGLIPISNEERKSVRDSIAVGKSG
CLIBASIA_02470	ACT57080.1	14.77 kDa	131	0.999676	MCRKIIFALTIIAIAFQSMALNCNETLMQADMNQCTGNSFALVKEKLEATYKKVLEKVEKHQRELFEKSQMAWEIYRGSECAFAASGAEEGTAQSMIYANCLQGHAIERNEKLESYLTCPEGDLLCPFINN
CLIBASIA_04580	ACT57487.1	13.24 kDa	116	0.999611	MFWIAKKFFWISVLLIVLSNVYAQPFLEETEKGKKTEITDFMTATSGTVGYASNLCNAKPEICLLWKKIMRNVKRHTLNGAKIVYGFAKSALEKNERESVAIHSKNEYPPPLPSHH
CLIBASIA_04425	ACT57457.1	14.88 kDa	125	0.99954	MKKYITLLTVLLISNVLNLYDAKARRFPTYGSEERIATCAKPGYSSRLAQLCAENEKRLKEFDKITRELNTLSENEKKAFFEHEKKVTSNLNYNARDRKHNINQFYEARGKYRYGNGYYRNYRSQ
CLIBASIA_02145	ACT57015.1	23.50 kDa	210	0.999535	MKYRVLLLILFFVFSHAKFANSARFANKVAEFAGMDKITGRVLTFDVEINQSAQFGSLIIKPMVCYSRDDREAQRIDAFVSISEIFTDRIVRSIFSGWMFADSPAMNAIDHSIYDIWLMQCKDPINDSISNSESISKKALSEYSSTDITSQGSEKSSGSSSNKTLEKESSQPLENNLSMDLKGRPIQELGNNLSDSGLNEQDHNDVQISK
CLIBASIA_03230	ACT57232.1	17.77 kDa	162	0.999527	MNFRIAMLISFLASGCVAHALLTKKIESDTDSRHEKATISLSAHDKEGSKHTMNAEFSVPKNDEKYTISSLTKKIESDTDFRREKATISLSAHDKEGSKHTMNAEFSVPKNDEKYTISACASDDKGNKSTLCVECPSPSTPGQYDLNHCAECENTTSKGLCP
CLIBASIA_05320	ACT57630.1	9.48 kDa	85	0.999518	MSKFVVRIMFLLSAISSNPILAANEHSSVSEQKRKETTVGFISRLVNKRPVANKRCPNATKQTPPDHGSKYDTREVLMLFGGLNN
CLIBASIA_02160	ACT57018.1	70.50 kDa	647	0.99945	MIALCLIASFSIFQAPSAGQDGVQDISYSQFIKDVDAGRVRKISVIGTHITGFYVNGESSFQTYMPLVGSKLLDKLQSKDIEISSRPVNDGSPGLLSYLGSWFPLVLVVLVWMFLMRQIQGGGARGAMGFGKSKAKLLSGNVGSVTFKDVAGVDEAKEDLQEIVDFLCDPQKFKRLGGRIPHGVLLVGPPGTGKTLLARAVAGEANVPFFTISGSDFVELFVGVGASRVRDMFEQAKNNSPCIVFVDEIDAVGRHRGIGLGGGNDEREQTLNQLLVEMDGFESSEGVILIAATNRPDVLDAALLRPGRFDRQITVPNPDIVGREHILMVHSRNVPLAPNVILKTIARGTPGFSGADLRNLVNEAALMAARRNRRLVTMQEFEDAKDKILMGAERRSTAM…
CLIBASIA_02120	ACT57010.1	33.07 kDa	294	0.999421	MLRYFICLLFSYIPMSASATTQKKVVLSSFSIIGDITQNIAKDLVTVTTLVEAGNDSHSYQVTSADAIKIQNADLILCNGLHLEETYMKYFTNLKKGTKIITVTDGINPIGVSEDTSVDSEPNPHAWMSLTNAMIYIENIRKALTALDPSNAKKYELNAREYSEKIRNSILPLKTRIEKVDPEKRWFVTSEGCLVYLAEDFGFKSLYLWPINSDSERSPSMMRHAINQMRSHKIKFIFSESTNSDQPAKQVAYETNASYGGVLYVDSLSKPDGPAPTYLDLLRFSLTKIVDTLF
CLIBASIA_03915	ACT57359.1	4.51 kDa	41	0.999007	MNAKGLIVASIISSTAIMSSCSYSWNLKHAIRKIEIAIKEQ
CLIBASIA_05150	ACT57601.1	24.82 kDa	225	0.998979	MRDIRKIRNYFRNTAKIILSGLFLGFFSSAAMADYGYSPQFQPTIMVSNFAKFKGLYVAADFSKIDHQSPVRLQNLSLNGVSIGLDGQDGTLVYGASLGVEGFHLEPRGGIDGDKVAGTLLFRTGFTFDNNNSSILQNTLIYGFGGARIRNIMSVESADTAKSTIRNIVANGFLDKVIGVGIEKKLASMLSIRGEYRYVACYDQPWDVSKWREKGDFTAGVVLRF
CLIBASIA_04520	ACT57476.1	35.34 kDa	304	0.998474	MIRKYVLALVFFLVPCTASVAQKVRLVSWNINTLSEQEGVSLWKNSVKRTTSDYTLLRQYAKNLDADIVFLQEMGSYNAVAKVFPKNTWCIFYSTERLINHSKRDSNNDIHTAIAVRKKNVRVLQQSYPLLGAKDSFSRAGNRRAVELLVEINGKKIWVLDIHLKSFCFLDSLENTYSPSCSLLSQQAQWLKDWITQKKESLVPFVIAGDFNRKINYLGNNDDFWKTIDPNDSLIRFPKEKDSRCNANKNLRNKIPIDYFVMDQNAYKFLIQESFSEILYNEDDIKSRGKRLSDHCPISIDYDF
CLIBASIA_04735	ACT57518.1	18.57 kDa	162	0.993296	MHFYRFILLNLYMLTLFSHGCTQIDFGNIFFKKPEISLPPSVESEILLPPIPEEEFDQDDISVPSKDNNAIRMGIIGAWKVSYRDVDCKMILTLTRFKKNFRGTARSCHGRLASLAAWNIIDEDSFELKNKSGQTIIVFYKTAEQSFEGSFQGESDKVIISR
CLIBASIA_02305	ACT57047.2	22.67 kDa	200	0.982182	MPLSGYSVSIKKLGIVSVLIPVVLGVSNCDHSDSQHPPVIPILKDDKNDGEPRKPTPLDHSDSQHPPVLPNSENNAHGDEPIKKSEKPTFRRNQPVIENLRKPTEAEKEKILAARDRYQKTNNEEAIASIIWHRYQHMDYKGKTEQEKRALAKQSRDDFQRYATAQAANQKAADMLMLATYGLQYDDSLTKIQDPPKMEE
CLIBASIA_05315	ACT57629.1	17.00 kDa	154	0.959184	MRKNLLTSTSSLMFFFLSSGYALSGSSFGCCGEFKKKASSPRIHMRPFTKSSPYNNSVSNTVNNTPRVPDVSEMNSSRGSAPQSHVNVSSPHYKHEYSSSSASSSTHASPPPHFEQKHISRTRIDSSPPPGHIDPHPDHIRNTLALHRKMLEQS
CLIBASIA_04410	ACT57454.1	14.23 kDa	122	0.758037	MKKYFTILTMLFVSSAINPCGIEEDNLKSSPLPHIALESLSAENEKKELSEHEKKVIESQENPKKQFSEHEKKETDDPKSARKENIVMKKTFSQKSKKYTPYFDHYMTNGHLNLPQNNGHRY
CLIBASIA_03085	ACT57203.1	12.76 kDa	120	0.68145	MKMNIIKKILKNGSGATAIEYGLLASLVSVAIISAVSTLGDRMKGVYQTISTELDKGDVPPTKPGSVPMQPESSNPSTRLQPPAKPTSIPVKTKSSKKSPKRIQSPAKNKKSYVKPNKSS
CLIBASIA_00470	ACT56682.1	5.85 kDa	51	0.368482	MYTKSLLMVAYLLSSVAISGGLCFNRPKGPSKEEQARIEQIRAEARERRYQ
CLIBASIA_04290	ACT57432.1	35.80 kDa	302	0.260945	MSNKSCISFFLFIFLLLGLSFSSFFIVDARQQAIVTRFGKIHATYREPGIYFKMPFSFMNVDRVKYLQKQIMRLNLDNIRVQVSDGKFYEVDAMMTYRIIDPSLFCQSVSCDRIAAESRLRTRLDASIRRVYGLRRFDDALSKQREKMMMEVCEDLRYDAEKLGISIEDVRVLRTDLTQEVSQQTYDRMKAERLAEAEFIRARGREEGQKRMSIADRKATQILSEARRDSEINYGKGEAERGRILSNVFQKDPEFFEFYRSMRAYTDSLASSDTFLVLSPDSDFFKYFDRFQERQKNYRKEY
CLIBASIA_04330	ACT57438.1	26.03 kDa	229	0.200232	MKYKIAIIILLVLVGVILAFYFQQSSTPQNHLLFFSEKAVWKGDSETYFQCKRAHEFDENFDNCIITSIKKTGGTQEALRAAQYLEKYLEPGYVSSYRKEALIGIVEVQYPYRANENSGTLLIPTVGSHIIDINDSSVHQLYDSSPIAKDFVLRNPGVFPYSAGHFVKSSHKDGLIELIFSYPLRSCHGCEDIGFMDIAYKFTTKGAFIGRKVFGIRNDNAKYPMHFFI
CLIBASIA_05330	ACT57632.1	7.64 kDa	67	0.042201	MWRRVFAITLFSSIPLQKISFLPQIFSLIITCGAQGKYCVLSANFQLNKLDNSKTAKENLDSFFATY
CLIBASIA_05570	ACT57680.1	8.18 kDa	80	0.01321	MGFWNSITSIAATVGAVVGTVATAAALATPIGWVGAAVAGVGAAVVGAGASDLAMHKMREQEEEEKKLLKKGLKKRQKNY
CLIBASIA_04035	ACT57381.1	3.77 kDa	35	0.012335	MMLLFLAGSDAESQEMRAVPIANTGAILEKSNFIV
CLIBASIA_03170	ACT57220.1	32.72 kDa	293	0.010217	MEFVLKKIKTRYVMLSLVTLTVVYFSWSSHVEDNSPHVARIAIRGQIEDSQELIERIERISRDDSATALIVSLSSPGGSAYAGEAIFRAIQKVKNRKPVITEVHEMAASAGYLISCASNIIVAAETSLVGSIGVLFQYPYVKPFLDKLGVSIKSVKSSPMKAEPSPFSEVNPKAVQMMQDVVDSSYHWFVRLVSESRNIPYDKTLVLSDGRIWTGAEAKKVGLIDVVGGQEEVWQSLYALGVDQSIRKIKDWNPPKNYWFCDLKNLSISSLLEDTIPLMKQTKVQGLWAVWNP
CLIBASIA_00495	ACT56687.1	30.33 kDa	271	0.006482	MKDYYHFTILGCGASLGVPRITGDWGACDPTNPKNRRTRSSLKISRVSERGSNTTVIVDTGPDFYMQVLREQVLSIDAVLYTHPHADHIHGIDGLRGYFLKQKRPIDVYAAPDCMKHLFESFRYCFKALDDRTYPPIVNPIVIENNDVPICMKSAGGVIEAIPILQQHGRISSLGFRFGNVAYCTDVNAFPAESLEKLQNLDFLIIDALKNGLHSSHFSLSESLKKIELINPKNAILTHMHVDLDYDMVLKSTPSRVVPAFDGMQFSSPIP
CLIBASIA_02275	ACT57041.1	8.14 kDa	70	0.003304	MIQIYSPISERFLFVILERMRKKLYGIFLMMWICYAAIILSVSLLALSFLSMIITVAIALVQYLRGSFVK
CLIBASIA_02845	ACT57155.1	23.31 kDa	199	0.001707	MRSTILFLIKHKLKLHKNIMSKGKINESFWYIRTLFPYLSHQIHKALMSISSGIILILSPTDCTANTANILIPSRKIIDYHRLLEQKKNHNLQYSLINIPSQNKQESPKNANNNILDHIALLKERLRTDINTFDNTNLETKIPLPNNLKPNVCVKEKKLIPPRKNINNLKDTNHRLKIKNNQEIKNIHHKKNKPRLHCQ
CLIBASIA_04055	ACT57385.1	7.36 kDa	68	3e-05	MINNPLSLLSLPSFMKSLLRSLELCSQIMQCVSKEKNTINKASVRAGARNAISNPGKYVISGLLEGLL
CLIBASIA_01120	ACT56812.1	9.70 kDa	88	2.9e-05	MIKSTKDSNLKEAITNNRVEIANIRADMSGTSMKIQSEINNMSWKILTTMIGCSSAMLGTINQVLVLNVPTANSLQNWFLLSTNLSEC
CLIBASIA_05480	ACT57662.1	28.98 kDa	252	2.3e-05	MKKASMRNGILSIKRILKAILSRWRKSKLSALGSVGVFFVIFSLPLGALGLYEVHYLWVIFVSSLSLAIVAFGVEECLRLNDIKYEEEQAIQLKIKEDSASERLVKATEACACLTQYDRYEVIYNFGGPMYGVIVPDFIHDLLDIPEEKRRLNTSYLTYVDRGLLDVRSSETPVVYDNKYRPSAEAMRTICPTKLMKIFEDTISLYVDPLTPRDISFTQYEKHACALVNWLEKGKFNEMSIARKAFNRRSQR
CLIBASIA_03885	ACT57353.1	4.69 kDa	40	6e-06	MTIDNESNQARKGIWWMPWHAQAMKDVICCDKLWGAANKH
CLIBASIA_02715	ACT57129.2	6.32 kDa	56	0	MLIQNNLTSCTGDKIKSTVDELNSISSRRQNIPPSSVISDLVVHPHEKKEPKKHHE
CLIBASIA_04515	ACT57475.1	13.23 kDa	108	0	MMEMIFFAFVFTCILLLWCVFIGLIACWIVDRWEYFFIRRKYVLTAILLNYQFFYSLQTIFSVEHYTNPHSIILAFVWSILSFFITFWIFVASVSMGRRVIQYFKRSR

## Sheet: Sheet2
Prediction of signal peptide of 155 CLas-specific effectors by SignalP6.0
Gene	NCBI Accession	Molecular weight	Number of amino acids	Predication of SignalP - 6.0	Protein sequence
CLIBASIA_00185	ACT56627.1	7.70 kDa	68	1	MDHRKKTIVLITILSTLAGCDSESKKIEKNINDTRRENAKLSTKYREIVESYTPAMEGISIIDVTLVI
CLIBASIA_00520	ACT56692.1	13.52 kDa	117	1	MHFKIKRFLFPLLALLGSCDDNPKDPIVQFKQMKYESQESKKSLSDALFKTYPDTMDKINTVQTALRNLHNAISKMESELKELLSDILLKRHPDEIDKINPIKNSANEISKLKEDLS
CLIBASIA_00525	ACT56693.1	11.46 kDa	97	1	MKKTQLLLPLLTLLSSCSDYVYEDAIRSQFENEIRYYKSMHPSTQDDIEYNLSEIKSFENQILAISNKLEKGQKPKYLHLKEAIQKIVKTIEQNEKE
CLIBASIA_00530	ACT56694.1	11.28 kDa	97	1	MRFKTKQLILAVLVTLLGSCADDRITELNTLLAEYKEENLKIRELQKELYPAISTLAHRMDKLHFESDALDPILRRMDGPVKHVERRINSKTTTLEQ
CLIBASIA_02215	ACT57029.1	13.80 kDa	120	1	MRAKTLLASTLVTTAITIIGCSLVEDNRIESLRMVKEAKMEVLEAHKLAKEYVEQANQRVKEAEEQSNARLLKGLGMDDLVRYFMNLDSQNQAFFIDTIQNKYQDEMEELSEFGEKVSDY
CLIBASIA_04025	ACT57379.1	11.04 kDa	96	1	MTISKNQAILFFITGMILSSCGDTLSDSKQHNKINNTKNHLDLLFPIDDSHNQKPTEKKPNTSSIKIKNNIIEPQPGPSRWEGGWNGERYVREWER
CLIBASIA_04405	ACT57453.1	13.54 kDa	121	1	MKAKILMTSAFSTTLLTIGGCDIVIGRTEDLLNKLQKNSTQMIKEANFKISETHRLAQERVEAAEKRVKEVEERATASRKLSVDELANAFWDLSDEDKNAFTGNVKQEVCKVKKITVPPSN
CLIBASIA_04530	ACT57478.1	9.13 kDa	85	1	MDIKGLIVASLISSTVIMSGCSETLDPENGIRELGARMKQERKKADQPIGGGKTGETLPKGGGRKISLDSNNLSTELRSQNFLRK
CLIBASIA_04560	ACT57483.1	21.77 kDa	195	1	MKSKNILIVSTLVICVLSISSCDLGDSIAKKRNTIGNTIKKSINRVIQENNKPRNMTIFKTEVKRDIRRASRLSLEEKSKNADKPTVIENQADNINIEVEVATNLNPNHQASEIDIAIENLPDLKSNHQASEIDIAIENLPDLKSNHQASEIDIAIENLPDHQVDRNHTLSNLRGACYQPSLVSNSSLKLWDVAF
CLIBASIA_04250	ACT57424.1	5.28 kDa	49	0.999985	MNTRIIGTVLMLAISPLLFSCSSKKGGEKKGAEKKTSAPLKNGKNQSRR
CLIBASIA_05460	ACT57658.1	4.70 kDa	42	0.999948	MVSKNIGINIIFGLVLVLSGCSIGEQKKNNSVKKYFNKLIQR
CLIBASIA_04320	ACT57436.1	24.63 kDa	215	0.999776	MVRVFCAIIFVLITFIGEFSQALEHEDELKVNFGLMRRVMIDLWSREISSYRTPLSLDLDYKHRVYLDTYKSFSINLGFETFNEIVNPTTMRVLVLPVLSMHKTWNNNFDDSYFFKKIGVGVVASTGFNTGDKWLGAEMGMSFYVYPTPWLILQSDFAIRHASSDVVVCMRYQAKFLITDSIGILYRNVSAVSAAVDKNIGLGVTKIGLDYVYKF
CLIBASIA_02470	ACT57080.1	14.77 kDa	131	0.999676	MCRKIIFALTIIAIAFQSMALNCNETLMQADMNQCTGNSFALVKEKLEATYKKVLEKVEKHQRELFEKSQMAWEIYRGSECAFAASGAEEGTAQSMIYANCLQGHAIERNEKLESYLTCPEGDLLCPFINN
CLIBASIA_04425	ACT57457.1	14.98 kDa	126	0.99954	MKKYITLLTVLLISNVLNLYDAKARRFPTYGSEERIATCAKPGYSSRLAQLCAENEKRLKEFDKITRELNTLTSENEKKAFFEHEKKVTSNLNYNARDRKHNINQFYEARGKYRYGNGYYRNYRSQ
CLIBASIA_03230	ACT57232.1	17.77 kDa	162	0.999527	MNFRIAMLISFLASGCVAHALLTKKIESDTDSRHEKATISLSAHDKEGSKHTMNAEFSVPKNDEKYTISSLTKKIESDTDFRREKATISLSAHDKEGSKHTMNAEFSVPKNDEKYTISACASDDKGNKSTLCVECPSPSTPGQYDLNHCAECENTTSKGLCP
CLIBASIA_05320	ACT57630.1	9.48 kDa	85	0.999518	MSKFVVRIMFLLSAISSNPILAANEHSSVSEQKRKETTVGFISRLVNKRPVANKRCPNATKQTPPDHGSKYDTREVLMLFGGLNN
CLIBASIA_03915	ACT57359.1	4.51 kDa	41	0.999007	MNAKGLIVASIISSTAIMSSCSYSWNLKHAIRKIEIAIKEQ
CLIBASIA_02305	ACT57047.2	22.67 kDa	200	0.982182	MPLSGYSVSIKKLGIVSVLIPVVLGVSNCDHSDSQHPPVIPILKDDKNDGEPRKPTPLDHSDSQHPPVLPNSENNAHGDEPIKKSEKPTFRRNQPVIENLRKPTEAEKEKILAARDRYQKTNNEEAIASIIWHRYQHMDYKGKTEQEKRALAKQSRDDFQRYATAQAANQKAADMLMLATYGLQYDDSLTKIQDPPKMEE
CLIBASIA_05315	ACT57629.1	17.00 kDa	154	0.959184	MRKNLLTSTSSLMFFFLSSGYALSGSSFGCCGEFKKKASSPRIHMRPFTKSSPYNNSVSNTVNNTPRVPDVSEMNSSRGSAPQSHVNVSSPHYKHEYSSSSASSSTHASPPPHFEQKHISRTRIDSSPPPGHIDPHPDHIRNTLALHRKMLEQS
CLIBASIA_04410	ACT57454.1	14.23 kDa	122	0.758037	MKKYFTILTMLFVSSAINPCGIEEDNLKSSPLPHIALESLSAENEKKELSEHEKKVIESQENPKKQFSEHEKKETDDPKSARKENIVMKKTFSQKSKKYTPYFDHYMTNGHLNLPQNNGHRY
CLIBASIA_03085	ACT57203.1	12.76 kDa	120	0.68145	MKMNIIKKILKNGSGATAIEYGLLASLVSVAIISAVSTLGDRMKGVYQTISTELDKGDVPPTKPGSVPMQPESSNPSTRLQPPAKPTSIPVKTKSSKKSPKRIQSPAKNKKSYVKPNKSS
CLIBASIA_00470	ACT56682.1	5.85 kDa	51	0.368482	MYTKSLLMVAYLLSSVAISGGLCFNRPKGPSKEEQARIEQIRAEARERRYQ
CLIBASIA_04895	ACT57550.1	12.83 kDa	111	0.162716	MIILHCLSVISSMGINYNIPACYPDPLEDSSLFYHFHSTLNLMTLHLPLRLQEEGISQSNLRTDHNVKQHVAITPILQMLDLTNCRHSRVNQWRQISNIIGYKKIKRINCG
CLIBASIA_03665	ACT57311.1	12.04 kDa	103	0.11008	MNSLLFGFLAFLYAYGGSVVFSLFESFFVEKEDGELFIRIMVFEISWSRGEFYVDLLPFNFASRSSYQQRSNILSHRKEIAIDQRRTPITQKLSMGNLSELQE
CLIBASIA_04955	ACT57562.1	8.81 kDa	80	0.09168	MGLSESGKTTLLEAIFLFGEALALALSNDPVSVFLKSDVFDGISKNQYGFFTGKIKVDAQFILSEKMDIPHVFLPMVHFP
CLIBASIA_05605	ACT57687.1	11.75 kDa	110	0.088218	MSFLDSSVKFGSSLSSGFKLGSIFGPVGGVIGGLMGGAAGLYSEWDTIGGFFGSSQKEGKKEEEGVRPLEGDELAEVRRQESLRAYEMNRIPIPARRFTSSSLLSGVHVR
CLIBASIA_05330	ACT57632.1	7.64 kDa	67	0.042201	MWRRVFAITLFSSIPLQKISFLPQIFSLIITCGAQGKYCVLSANFQLNKLDNSKTAKENLDSFFATY
CLIBASIA_04970	ACT57565.1	4.34 kDa	35	0.027638	MNTMKREKFCVFLILFYEGELLVKRFMHTKKKNIV
CLIBASIA_02895	ACT57165.1	8.52 kDa	72	0.020313	MEFLGGIIFTIICLYMMNGYQKEKKDIERTRLNIERTRLTCEEARHTQDENLTKACKDELKNIKSNPKEKAK
CLIBASIA_04865	ACT57544.1	8.04 kDa	70	0.019197	MRWAFKALLALIACKWNLSRIIAVYNAGADQQDPADVIELIYAHVKSGEIKPSRIESAYQRIIYLKNKMK
CLIBASIA_00190	ACT56628.1	3.70 kDa	31	0.017879	MFTILYVIYLSNSMDCILGYMNKEEEKLILD
CLIBASIA_05570	ACT57680.1	8.18 kDa	80	0.01321	MGFWNSITSIAATVGAVVGTVATAAALATPIGWVGAAVAGVGAAVVGAGASDLAMHKMREQEEEEKKLLKKGLKKRQKNY
CLIBASIA_04035	ACT57381.1	3.77 kDa	35	0.012335	MMLLFLAGSDAESQEMRAVPIANTGAILEKSNFIV
CLIBASIA_04510	ACT57474.1	10.65 kDa	93	0.009122	MTISSPSLSDYLKIEHYMLHSFIEGPTKAIVIIWLSIFSMPSGSIEYRDTLDERVANSGLYMIVKKALVRSKKRKIAVPSRQVTDLYKETLFP
CLIBASIA_03535	ACT57289.1	7.64 kDa	63	0.004401	MFEIFEIHVYFQRKSIFNLFKISIATIPVYISIGKACMIQIQILETEQKDQRWKKNKSKHLLF
CLIBASIA_01000	ACT56788.1	5.45 kDa	45	0.003313	MRSIWELSLGGSPCLMFFLLRSFLKDQIVFFKLKFLRFDLYFLGK
CLIBASIA_02275	ACT57041.1	8.14 kDa	70	0.003304	MIQIYSPISERFLFVILERMRKKLYGIFLMMWICYAAIILSVSLLALSFLSMIITVAIALVQYLRGSFVK
CLIBASIA_00600	ACT56708.1	8.65 kDa	74	0.002433	MFVKEIFLFSFCKAGTVFLSLKKDMYLGWDNNSMFILKQEFFIFMMEKLVCLLLCVCGMLWFSSSGIFAYLNIG
CLIBASIA_00225	ACT56635.1	4.12 kDa	36	0.00221	MTYIISMKMMYVFSCIVEKSVLEDEFSNQPGSVGCF
CLIBASIA_02845	ACT57155.1	23.31 kDa	199	0.001707	MRSTILFLIKHKLKLHKNIMSKGKINESFWYIRTLFPYLSHQIHKALMSISSGIILILSPTDCTANTANILIPSRKIIDYHRLLEQKKNHNLQYSLINIPSQNKQESPKNANNNILDHIALLKERLRTDINTFDNTNLETKIPLPNNLKPNVCVKEKKLIPPRKNINNLKDTNHRLKIKNNQEIKNIHHKKNKPRLHCQ
CLIBASIA_02340	ACT57054.1	3.88 kDa	33	0.001475	MYGFNFCGFLPKRAGDLSMLAVENDFEWNLMLF
CLIBASIA_03670	ACT57312.1	3.69 kDa	32	0.000877	MNWGLLHFSVFKWSIIFDTGWNNPLGNGVKSK
CLIBASIA_00465	ACT56681.1	7.96 kDa	66	0.000771	MCIWGMMIRIMHLFLDQIGNFLMFFPMLRNRHMSIKILKNTLTTAFISSFKSFISRFLHMIANKDR
CLIBASIA_01370	ACT56862.1	5.41 kDa	45	0.000705	MMHPFIFDGMGNIRFLKFNGEGGYSKYYRNFIISCRTYRVFTAIF
CLIBASIA_03352	ACT66819.1	6.77 kDa	57	0.000505	MMFWHCDSRFAEDKPDIQGFLSYGSSTIYHTTALREWSTIWSSEFFMESEDGTLHFL
CLIBASIA_02025	ACT56991.1	5.06 kDa	48	0.00046	MYYNSNTVSKLSVACTSETGISKLSGNPCNLAASRGVSFARVLVFLSD
CLIBASIA_03675	ACT57313.1	6.24 kDa	52	0.000437	MTGYPFYFWGKISHGIGLFLWDVLDGRVFQFYRVVVRIALIFEYGRRFIGNI
CLIBASIA_03925	ACT57361.1	7.18 kDa	64	0.000341	MRIRPIHAMDMGRTVVKMSKSGVISEKTGLMSAVIIEPPHIINIIKIMNIIMIKSARLGLNLFF
CLIBASIA_05185	ACT57608.1	9.71 kDa	83	0.000337	MKSGEWVTFQYTTPDKTFLIALNGQDERQIYNGNNCKSSLLPIICAGHNQNNPVYFSYGWFFKNRQWYIASDSMDAWTCQLKL
CLIBASIA_03090	ACT57204.2	4.96 kDa	43	0.000197	MQRLIEILLLSSFAVIAIIFLWADIREKSISAFFRDIPIALVK
CLIBASIA_03362	ACT66818.1	4.83 kDa	43	0.000171	MKNAPPSCGVTEGHFINCMRCSRQSGVIVAKRFDIMNNHVIVY
CLIBASIA_05440	ACT57654.1	9.89 kDa	85	0.000129	MHQPSFLVSYPLVAVVIRLILKNFGCPLKRIVKVQKQAKSLANASQKLTVDQIDNSIMFLYPEQRQELAKRYKEKYNDVLIHLPD
CLIBASIA_02770	ACT57140.1	4.98 kDa	43	0.000114	MMKGLLHADDIEFRFTAVQRLVFAFYPSAVVWEFGRILTATCQ
CLIBASIA_04885	ACT57548.1	31.94 kDa	266	0.0001	MWERIANTIVATSKKWSFLFAILSPTEVYNVHRRIWHLLRDDFGYFTKRTFFCFAFFITIIYVFFPIFINFLISYIYKNIGYKISSQYYSLTEYTWHDIETFLALLYMSCILVATDDRKLRMIEDGDRIIEIIQSIRRAFDQYKEEERKALSDIQEQLLNDASKKIVFSSDREEYIGLHQKQIDLIHQNIDRHLARMKNQLVAESDELEDILSRYSIESIPLDLPEMSQDEAIKYINHVYLLGKWISRGEIQRSQIARREYIGYLQ
CLIBASIA_01660	ACT56920.1	5.30 kDa	47	9.9e-05	MLMHASLMHVNVLWEGWLSIGVTTDLLSKFAAGSFLFILLLRAFSDF
CLIBASIA_01940	ACT56974.1	3.58 kDa	31	8.9e-05	MKYFGLIYLNIAQKGSTGSRILWEEIKNASF
CLIBASIA_05350	ACT57636.1	25.40 kDa	214	8.9e-05	MQDIEDSIPKITSSTGKCLKFIMRAFGLFDSAEQRKLWSLLRYWSVEFWELLCRTFLWLLCLGFFTLFAYWFFGEKFSYDVSIKIVLAINVLLFSFVIALLGNPNIEMAKDIAQLFTLIDNIENGYGQYLEKISQKNVEKDFFNSKFFTHFKEYIDEVDKILMRYGIEGIPLTDFDHEKIKSYLTHIKIVRDCLKKDNIHYAKELRNDWIGSNR
CLIBASIA_04690	ACT57509.1	7.53 kDa	65	5.7e-05	MWIAPFGSLGVAVLSRYVKSGVFNLDSLLVDFSVSLKEHFFDTYSIPWHSIFYFVSENSKEYCKK
CLIBASIA_04475	ACT57467.1	6.12 kDa	53	5.5e-05	MNGDIFLVHRRDEMDSKNFSKAIEVRYTRLLEDNPILIGMGEGILFCGIFYAL
CLIBASIA_05375	ACT57641.1	3.36 kDa	30	4.9e-05	MLAYELEHISSEKKNNCAFIIKGFCCSSHG
CLIBASIA_00310	ACT56652.1	8.96 kDa	75	4.7e-05	MLLLHQNSHKEEEIIDFNSNHLLSSLSYCHYGKRLSTQYKTLRKGILIPVVFSILYFTISKSIFPLSHFKKHYRF
CLIBASIA_04855	ACT57542.1	4.70 kDa	43	4.5e-05	MAKEADKQKVNSVESSYPLMIAIDYEGGEVSRLICTTVFAITS
CLIBASIA_05105	ACT57592.1	9.66 kDa	85	3.4e-05	MTRVEFVEMKGEVTLLKQKVDCLIAQFNKQQSVIDEFFTILTTAKGFTAFIKGFISIALPIGSFPALRTWIIHHVVGLLKKLFPF
CLIBASIA_04055	ACT57385.1	7.36 kDa	68	3e-05	MINNPLSLLSLPSFMKSLLRSLELCSQIMQCVSKEKNTINKASVRAGARNAISNPGKYVISGLLEGLL
CLIBASIA_04420	ACT57456.1	6.51 kDa	55	3e-05	MIDSALCKFCTQTVIGYIAEFMKMMFIKNPYSFKNYQARLEFSIPKDSNDLYIKL
CLIBASIA_01120	ACT56812.1	9.70 kDa	88	2.9e-05	MIKSTKDSNLKEAITNNRVEIANIRADMSGTSMKIQSEINNMSWKILTTMIGCSSAMLGTINQVLVLNVPTANSLQNWFLLSTNLSEC
CLIBASIA_03760	ACT57330.1	3.76 kDa	32	2.8e-05	MIEFCTDVVNGMRGNDVEMPYKVFEDLRNYSS
CLIBASIA_05480	ACT57662.1	28.98 kDa	252	2.3e-05	MKKASMRNGILSIKRILKAILSRWRKSKLSALGSVGVFFVIFSLPLGALGLYEVHYLWVIFVSSLSLAIVAFGVEECLRLNDIKYEEEQAIQLKIKEDSASERLVKATEACACLTQYDRYEVIYNFGGPMYGVIVPDFIHDLLDIPEEKRRLNTSYLTYVDRGLLDVRSSETPVVYDNKYRPSAEAMRTICPTKLMKIFEDTISLYVDPLTPRDISFTQYEKHACALVNWLEKGKFNEMSIARKAFNRRSQR
CLIBASIA_02000	ACT56986.1	7.94 kDa	66	2.2e-05	MDKLDELNTKEFKCFLKNSRKKHITPSKDVVAKSIKKYEDRIRSSIDKKTFLTLSVYFENHLIRIF
CLIBASIA_02590	ACT57104.1	6.86 kDa	62	2e-05	MSGCSDNIDREHKAGIEVEKNAITTKDNEKKRNPFQGRSSRNPCQGGDIKAPETVVEIKTDL
CLIBASIA_05455	ACT57657.1	9.40 kDa	78	1.9e-05	MNEAINHLFINIFYPILWYTFPLMILISIQISIMISIRGRIIRENPIVKKTAYFVERKWIVFQRRAENCYARFIGIGE
CLIBASIA_05170	ACT57605.1	3.70 kDa	31	1.5e-05	MENPLWYSHEYDDEAKDLVSAVSRDLITKDY
CLIBASIA_05230	ACT57615.1	9.64 kDa	82	1.5e-05	MIKSESSFADMERHIINRRQSLGSLLITVLKNARVPIKILMGQRNQLTMIKFLFLHMIRTLIDQVGMGKNRRIYKKNRSNIL
CLIBASIA_03725	ACT57323.1	3.39 kDa	30	1.4e-05	MDTGCEQEVGGALLETRNLPMGQFSDWKDR
CLIBASIA_00295	ACT56649.1	12.92 kDa	119	1.2e-05	MAELETAQAEADAKIAEAKAKDSGNQAEIDIARSNAKDKTDLVRIAEAKYKYRSDIVMAIEKSKADAIKTMEDRKAKVGVARQERKANESKDAATIITTATVENTKVVETKEAGKTARS
CLIBASIA_04625	ACT57496.1	3.71 kDa	34	1.1e-05	MKTQRRITSGKGDFRESATENIPPSIKGKGEMVG
CLIBASIA_05285	ACT57623.1	3.80 kDa	33	1e-05	MDFIVAKQRNGPIESVSLFVDMPYSVIKDGKEW
CLIBASIA_04925	ACT57556.1	18.41 kDa	160	9e-06	MTYLSVTWNDLVQVSILVFCFVSHFVQRKSFADVHEALERYKKVARVVGPHIPNSNVFSSSVRRTYWSERGDIINALDQDLQDVESIEVFEYLKTRLSDLEAHRRSMSFYFAKYPKKVGPSVIDVVYPHSHLVKEDKVDEKNSSSELKVDLNKLNAPGSP
CLIBASIA_01895	ACT56965.1	4.69 kDa	40	6e-06	MTIDNESNQARKGIWWMPWHAQAMKDVICCDKLWGAANKH
CLIBASIA_03615	ACT57303.1	4.69 kDa	40	6e-06	MTIDNESNQARKGIWWMPWHAQAMKDVICCDKLWGAANKH
CLIBASIA_03885	ACT57353.1	4.69 kDa	40	6e-06	MTIDNESNQARKGIWWMPWHAQAMKDVICCDKLWGAANKH
CLIBASIA_05235	ACT57616.1	4.13 kDa	35	6e-06	MELKRAKIQAEINIKKQQADAEYLLKKKLQSQQTL
CLIBASIA_02690	ACT57124.1	3.49 kDa	30	5e-06	MADSFGKRIKGYLKIMESGLVLRNGSFYRF
CLIBASIA_05615	ACT57689.1	4.28 kDa	38	5e-06	MGRPPETNFKGYIGTPPTIFIKFWNIEESSAILHNNAS
CLIBASIA_00355	ACT56661.1	4.35 kDa	36	4e-06	MYLYLDWYKTIIVSKGKVESFFIKNAFINGKMIFED
CLIBASIA_02775	ACT57141.1	4.96 kDa	46	3e-06	MYNLATGADLTEKFSKGKLNVAAVKCELKAEVTVTRAAIVEAKELH
CLIBASIA_04740	ACT57519.1	4.72 kDa	41	3e-06	MNVDLIRKIFIYMGRLTIIKFHSATGFKNGIQFGDTTEITK
CLIBASIA_05190	ACT57609.1	13.13 kDa	114	3e-06	MSQFLRNQYFDSNNLSGEYISSKDQNFLYFPTEKQQLQENAFSILHNFWPTTKGPIMRGGCRKICTLDSNSSIISAFSYRSSTQQRVFLANHREIYDVTDASSMQSATVCVCRE
CLIBASIA_05310	ACT57628.1	4.19 kDa	35	3e-06	MGFKKPYQNQIEHAQGGRKTTAWLVHIFKKNLMER
CLIBASIA_02010	ACT56988.1	4.89 kDa	42	2e-06	MPTIHLLTVDSEIAENKAERIDKHNIILVVLDKVKKEKHLKE
CLIBASIA_02655	ACT57117.1	32.91 kDa	289	2e-06	MIRKNEKLKEACDVATDSIRSFFMQAKPYILPALSKEEQKSLKYFFLPENTLCQKFFNAFDRHATAGIEIKKTMNATLQFLQKVPTADPQAVEYEKPYSTVIANLTDSHQKYATNIATYMPIGEEFAHSLSARIASSENAQVIEALYDIVKNRNDIMLLTKYGESLQILRRLTQETEKHINNLQDKILQDRAKEIKHWYDTLIPHPDDSSPNSGVSFDIMEPGHEKTNIYALSYGEQMSAPANLSECQLNCLGLAVWGSCAPLLNNHHLALSFSIIQFNRWMITTLKVL
CLIBASIA_02760	ACT57138.2	6.55 kDa	55	2e-06	MLLNILIVNDQIKTISLECEYGRPYNGLGKRLEKYNNQRTQQDGKQIREKYVTQM
CLIBASIA_05670	ACT57700.1	7.72 kDa	68	2e-06	MNTVKLGVKHFDTRKRGRTTEIRADGWMKEDNTARLSVVVSVAGETTDEEKLREYKEFVISAFAKAIS
CLIBASIA_03592	ACT66817.1	6.71 kDa	59	2e-06	MVKSIPAIVPNTAILQENNVQISIPFPMPIVAMPAIILWLIITLLRGYCREYIIFLSRL
CLIBASIA_00260	ACT56642.1	6.30 kDa	54	1e-06	MCTPLMKKIFVENKKVFKGFKAQPLFLSFNIDGLFEKYLEIIQQLLSVIASYVE
CLIBASIA_00290	ACT56648.1	4.36 kDa	38	1e-06	MTDIAKAQIKENQQRDNHKALLASIDKVMSEKTKDDEN
CLIBASIA_00475	ACT56683.1	6.60 kDa	57	1e-06	MSLVRYGSLSDHGKVAGEEAPRKKSEQPKREPQPQQENRKFIRRSEISTRTHSLSDH
CLIBASIA_00480	ACT56684.1	6.54 kDa	56	1e-06	MIFSQIEGELFLKTALVVVRERTECPIHRYFKIAVFIKQYTNTAFGKSKCKRGRGK
CLIBASIA_02140	ACT57014.2	5.11 kDa	44	1e-06	MDINVNDKEFQMFEFFKISTLVAVGFLFCPFNGMFTLIESHTIS
CLIBASIA_02630	ACT57112.1	4.45 kDa	39	1e-06	MGEGYGISVVMMEKTAIQDWIETFELGKEHGRKLEKTCC
CLIBASIA_04550	ACT57481.1	11.31 kDa	99	1e-06	MSEDVIIHSSIGEHDAKFDITIPIGVLDSPRSIRIQCWSAYKYKHQLHMSDLSDTVIDLPNHISIITCMEDMRLSSVVYATREDCQKILRALSEVSKLF
CLIBASIA_04645	ACT57500.1	11.81 kDa	108	1e-06	MASIQAISTESFSHYLAVGEINLDGSLPAAICAKNMNKDFICPQSCGSEAAWASDSLRIVAPSTLLELINHLNNKQLLPQPCKSTYKKRDNLPNFAEIKGQKTIKRAL
CLIBASIA_04660	ACT57503.1	4.28 kDa	38	1e-06	MINAMNGAMVATHAQRAIYDKKDGWNLKKNIKIDNMSS
CLIBASIA_04850	ACT57541.1	5.03 kDa	43	1e-06	MDSSSPIALAIQNRQIGGVVRFDYDFKKKSYQRNIKNPIQLER
CLIBASIA_05435	ACT57653.1	8.21 kDa	71	1e-06	MHSIHQSTNSCDLVNNEQLTEIEEPQKVTVDQINNAIASLIPEERRDLQDRMAKYSTRKLKPRGRVIFADD
CLIBASIA_05465	ACT57659.1	4.90 kDa	45	1e-06	MAHQYNPDAIVLYANGIGAVTANYLENLNYSPIEKILGQRSSVAD
CLIBASIA_00370	ACT56662.1	6.20 kDa	54	0	MKSSDQSIEGKKIGHSMSMQRHSKYDKLCKAERRATTNQGRNTISKTEIQESKQ
CLIBASIA_00440	ACT56676.1	9.59 kDa	82	0	MDDRKYRPSKEEVRDAFPELIKALEKGLSTFDVEPLKNPVKSHGKGYESYISHVCELIELLKNKDFDGVEIERKSYNLRKNT
CLIBASIA_00445	ACT56677.1	20.77 kDa	180	0	MNLKGYDILKATVDYGGLILSFLSVIVSPVYSYFRHTVAETPKIMWKAFKKSSGRWQWYKKSFQYLLFFSGLSYLLFHSASFVLSLTSACLVVTAILAILLSIAIPTIEEGMTMNDIKYERKQVISRKAKEKDLEESLYQISEFAACLEHPNRYWHTDSASIGFRVPIYLLQFQILSMKH
CLIBASIA_00490	ACT56686.1	7.31 kDa	63	0	MGFITSLSKWDIEVNSILKEEIDDISVVSLPLSDDNMTIDEEYLEKLVVESLDRSLRCNYEKK
CLIBASIA_01115	ACT56811.1	14.59 kDa	129	0	MIGIGFLFNLISGIKQRHYSIMILGAITTCIIATRQVLIHILPGDLGYSIPVFGMHLYTWSLIFSLVIILFISVLMLFDTAEIKVAKSPVREIAIYLFVFLIFANFISTILECGLTQCFDNPTFYQLLN
CLIBASIA_01195	ACT56827.1	4.43 kDa	38	0	MPLSFCDLRVIFQEAFFICSLFVVIACFVWIISEIVLN
CLIBASIA_01460	ACT56880.1	5.03 kDa	45	0	MDGDIDIKALIRDGGLHRTESRLIIVCSFRMPNLHSVMDYGITVA
CLIBASIA_02005	ACT56987.1	13.06 kDa	110	0	MQFNEIILKNISNNYEVPKMLITELSTELFNLKTANQNFFHNTLTKKFGDYMSKITPYLYEWVLSNTQSRRSRDGQEFEYIIYSLYNINTFVTHLMHKKKSGKALSLSIM
CLIBASIA_02015	ACT56989.1	9.31 kDa	83	0	MLKITDLFCGIGGIRLDLEQTFNHRNVECFFSSEINPYSVKTYQANFPNTLIFGDIAKIKTQDIPDHDVLLAGFPCQPFSQAG
CLIBASIA_02020	ACT56990.2	11.60 kDa	101	0	MKACDFGVPQRRERLYIIDFLNPSVEFKFPTPLGIKPRLGDILEEHIDDKSTISNKLWEGHQKRKENNKIAGKGFGYGLFFENSATTNTLSARYYKDGSEI
CLIBASIA_02595	ACT57105.1	7.61 kDa	71	0	MINGPETLESLMVSFRVDMSPAVQLQCGLGSSIVAVKPVVPYITDVARGQINVRLGDNYGVLHSVDLVTMT
CLIBASIA_02640	ACT57114.1	13.64 kDa	121	0	MQISAKIEFLDGQKYTIARQMHEKGEGSFTLIDDIPSGNDFKTIGAQSLEFFYPVVAQKELQSFIHITPKNRRDKLSDILGFGEMTSLKTALRELQQSLQSRKPNMVSAAMDPLKKCVGTR
CLIBASIA_02645	ACT57115.1	7.79 kDa	66	0	MVLDNQKSAKALHERWSQGKFNYDQDRIDIIRIASSLLEIQINTKMELTELEKSLSIVLHEKKENF
CLIBASIA_02650	ACT57116.2	6.90 kDa	60	0	MFDSSKISFSSGADIDLLASRWQNSSKKLKIVKDAIDYVLDTQREALNAEILKFWKRVCN
CLIBASIA_02660	ACT57118.1	10.25 kDa	91	0	MHYDFTPPSKKSKGAQVKENLGLQKDLNHIRQIINEGDFKSAAVKMRILVESFLRKLSEKESISIPGSIKARKNCWNLSTSTGAYLRIRGA
CLIBASIA_02715	ACT57129.2	6.32 kDa	56	0	MLIQNNLTSCTGDKIKSTVDELNSISSRRQNIPPSSVISDLVVHPHEKKEPKKHHE
CLIBASIA_02720	ACT57130.1	7.13 kDa	61	0	MTPREHKNLIRKKKMIARNLLSPAYRHMKSISLADLGAKKIPLEKKKPKSQLFILCNRKSM
CLIBASIA_02890	ACT57164.1	6.67 kDa	55	0	MEEDAEVFRTSHVRGVHDILLRSSFFLKLQNMKNIGLQRYYKRVKTVIRAKKYQE
CLIBASIA_03730	ACT57324.1	7.87 kDa	64	0	MLFWRREIYRWVNLVTGKIANLYLQKIETKDDKFEYCDVWNGQTRNWLREVVGKIRPSDMSRVC
CLIBASIA_03790	ACT57336.1	3.64 kDa	33	0	MNIGLSHYLIVSAVIFIIGSSGVFLIVKVLLRY
CLIBASIA_03875	ACT57351.1	6.24 kDa	51	0	MGFRFWVSRIQIFFIALLIVFSLSWFVFTLLYLIGDVRLRTCDFQMTFFCK
CLIBASIA_03920	ACT57360.1	9.58 kDa	86	0	MSKVEKKILKVGSMGITRIRFEMGLRHKNHPKKALKPSCNLSTIIPQTVSFELINNLNYSVSTNDKPFTYPSRGASSSDLPIKGLI
CLIBASIA_04315	ACT57435.1	5.62 kDa	49	0	MAIKNSGAEFVLIDAKSDGYKHLGFKKPIFKNNIMENMIGRMSLRREYG
CLIBASIA_04335	ACT57439.1	6.39 kDa	53	0	MFYDLFKSRTMHYLKGKSSRKECFLAIFNPLIECLDFKEIVEDKENFPSLTIR
CLIBASIA_04430	ACT57458.1	5.63 kDa	47	0	MTKGKKKPDIIRLEYLDRGNTFSSPPEGYRTYYFGACVHHKRFIRCF
CLIBASIA_04435	ACT57459.1	10.66 kDa	94	0	MNSLPLFGWMAGIGCLGISIALVYLYIHQHFKKRTKQKKVDIAFKKKGSMKKDPTLLLLQGIHDALWDIAKATSALVFLYGASLLCKTIIYWRI
CLIBASIA_04450	ACT57462.1	21.17 kDa	185	0	MPKQPNVNIELEGLTFANEQRVDQVAVDEVMVKAFLSTQEITDDVLHKYVRNNVEEPLSFVRLMSFVCRDGDRIVGAIRATPIQIGKYKGFLRGPLGVLSEYRKRGIGSRLAYMSFMAIKNSGAEFVLIDAKHDWHKHLGFKKPHQHQIRYAHGGGAATDWLVHIFKNNIMENMIGKMSLRREYD
CLIBASIA_04455	ACT57463.1	7.90 kDa	66	0	MFLVPDDGIDDLFEEDLFQYDANKSELVLISSLWSIDFFEINCALLRRRHPINKYEKTDNFFALYT
CLIBASIA_04490	ACT57470.1	8.93 kDa	78	0	MINQILIDRSVVLLNLIGNPFSGFYAIRFSLLRSVDQSLLPPWQQFLFYLLPVAVLVPFISFFPFLIDAFALGLQDPH
CLIBASIA_04505	ACT57473.1	43.39 kDa	371	0	MSGTLLIDQYEQQLAEKVDRLRQMMLAFQVPNLQIFRSEPIHYRMRAEFHIWHDGDDLYHIMFDQQTKERMRIDYFMPGSLLINALMIEMMATIRLEPLLRAKLFQIDYLTSQSDQAIVTLIYHRLLDDAWRECAIRLRDALHARKYQIQLIGRANKTKICLDRDYVDERLTVAGRTLIYRQIENSFTQPNAGINVHMLEWVLAATKGIQGDLLELYCGNGNFSLVLARHFDRVLAVEIAKPSVEAARYNIAANHVNNVKIVRMSSKEFTQAMRREREFNRLKDIDIHSYRFKTIFVDPPRSGLDDATVGMVQAYPHILYISCNPDSLCRDLSILSTTHTIERLALFDQFQYTRHMECGVLLVRKPSGWHQ
CLIBASIA_04515	ACT57475.1	13.23 kDa	108	0	MMEMIFFAFVFTCILLLWCVFIGLIACWIVDRWEYFFIRRKYVLTAILLNYQFFYSLQTIFSVEHYTNPHSIILAFVWSILSFFITFWIFVASVSMGRRVIQYFKRSR
CLIBASIA_04650	ACT57501.1	9.82 kDa	87	0	MISRISTIAFQGIKGIPVEVQVMVSPGRVGVQIVGLPDKAVIESRERIQSHFIHAGLLFLVNELPSIYLQLIYQKKDLIMIYLSFLH
CLIBASIA_04860	ACT57543.1	6.50 kDa	58	0	MAKNLVTSGINVNFSPVLDLLYGPETFIAQKRSIFSRIPAKAEESAQLFSRTYIKNPK
CLIBASIA_04870	ACT57545.1	22.16 kDa	190	0	MGYSVSASNNDTSKIPDAKFGSFLQIRSKESVINKEFVTKVEELYEKAQKAHKKRDKVYGAYDKVSSHKKSPKELSKAFYIDFRTELKYFKALTKYYKSVVAELREFGLGKSAIEIEEITKAVDTLTRAYNEYKKEIRELIEEFIELGFDQCDECDLCSEKADVIQKKRIAFEMVEREFAEKLEGKFVRK
CLIBASIA_04915	ACT57554.1	10.71 kDa	93	0	MSEIMCEAYAEERYSVLLDLDFASDSDQITSDELSDLTQRYDYLLLNKHLLVDNLKSYLDKFGSLISDFHRNSESELVRCSDSESEEAKEGTE
CLIBASIA_04920	ACT57555.1	12.94 kDa	108	0	MNTDVSRNREFIEYWRLERNSIVEALRKAKPSMSDLAMLSVEERDAILDDLEKNGSSDYSFVNDLWERLKYLRDLPVYNFSLDYVSRFHSFVSDEVAVWYEVTKEKKK
CLIBASIA_04930	ACT57557.1	6.39 kDa	59	0	MVSPPQFNSNSDMLVQADVDRAFSEMYGNSEQAAEKNSSSESKSKADLNKMNAPDSLPS
CLIBASIA_04960	ACT57563.1	8.17 kDa	71	0	MKPIIHLLNGWGVNFRFLLDGYRSGKTSKDKYQKIVKIGDHAESIKTLADFIKDYPDCDLELENLVTDDIL
CLIBASIA_05130	ACT57597.1	11.65 kDa	101	0	MNPHGLMYAPKEGNQYRPLRKEVRNAFPKILKSIEKALEPYVDPLIEPVEIGKEGMVDEGYRLHICALIKLLENRSNHQTKNDINKCVLSEEFTIQNNKGK
CLIBASIA_05135	ACT57598.1	7.08 kDa	59	0	MSPILEYIRCLNDPNRYRLSAKDPHYNVIFRDEVPSFIYETLNIPADKRKMAVIRSYML
CLIBASIA_05140	ACT57599.1	10.04 kDa	85	0	MNIFVRDISCLRALVFVITRGVARLPKDQKKAFFRHEKKVADHLNYNAGDRKSNIDKLYKARCKYRKESKLQKLSKSKIFSIKHT
CLIBASIA_05145	ACT57600.1	5.74 kDa	48	0	MKSLVRDYFKIEITENIKQATEKALRAFDEFHFLRDKHKANVGRGEFI
CLIBASIA_05210	ACT57613.1	5.18 kDa	44	0	MDIYDGSWKLISYDPETGRTVWYMLDNQKRCVSDRLSCIPSYGD
CLIBASIA_05240	ACT57617.1	8.42 kDa	76	0	MDAKVNIGLGSGNREKDIMMVSHLLALQKEILATFGLNNPFVSTTHLYNGIARLAEAVGVQNVNEYFNNPDSEQWN
CLIBASIA_05275	ACT57621.1	8.04 kDa	69	0	MLSDFSKKYYSRNNNSIYYFIGLEQEILGSLLLKGNLQPIISFLDAQHFIDPIHSEVFRAITRKTTNEC
CLIBASIA_05305	ACT57627.1	7.41 kDa	65	0	MTSWLKLQRDFGVVLIGDKAFNTYRSQLRILITDNLSALISSDKNITESGKEGIVKMDLSYVYTF
CLIBASIA_05355	ACT57637.1	6.36 kDa	56	0	MEHIFLEGYGFLSLRESDGRADFSDISEGIALLNIIYNTMKKPVLSFENDVHISVE
CLIBASIA_05450	ACT57656.1	10.68 kDa	94	0	MLIWNTSKLSIFCRHCSQKNPNYGMCHAGVSKEEKAGNMHPTYAVGICENCGDLSLMAFQKWLPTKDINKAIGESQTKEEYFPSYEEFYLSKAS
CLIBASIA_05650	ACT57696.1	11.23 kDa	110	0	MYDNAVVRDCATVIDDARVSGNASVSRFAQVKSNAEVSDNTYVRDNAKVGGYAKVSGNASVGGNAIVRDTAEVGGDAFVIGFTVISGNARVRGNAVVGGDTVVEGDTVLE

## Sheet: Sheet3
Annonation of the 10 candidate virulence effectors
Number	Gene	NCBI Accession	Annonation
E1	CLIBASIA_00470	ACT56682.1	hypothetical protein.Confirmed to have a secretory function (Prasad et al., 2016)
E2	CLIBASIA_02215	ACT57029.1	hypothetical protein.Confirmed to have a secretory function (Prasad et al., 2016)
E3	CLIBASIA_03085	ACT57203.1	hypothetical protein. Putative Flp family type IVb pilin. Confirmed to have a secretory function (Prasad et al., 2016)
E4	CLIBASIA_03230	ACT57232.1	hypothetical protein. Target CsCPK6 to suppress host immunity (Zhang et al., 2024).
E8	CLIBASIA_04405	ACT57453.1	hypothetical protein. Targeting ATG8s, activating host autophagy, and inhibiting plant hypersensitivity response (Zhang et al.,2020; Shi et al., 2023).
E10	CLIBASIA_05640	ACT57694.1	hypothetical protein. SEC-dependent effector SDE5640，suppress plant SA-mediated immunity (Mei et al., 2025).
E13	CLIBASIA_05315	ACT57629.1	hypothetical protein. Targeting citrus papain-like cysteine proteases (PLCPs) and inhibiting their mediated immune response. (Clark et al., 2018).
E14	CLIBASIA_05320	ACT57630.1	hypothetical protein. A SEC-dependent effector that suppresses the citrus salicylic acid signaling pathway and disrupts vesicular trafficking (Huang et al., 2024).
E16	CLIBASIA_00185	ACT56627.1	hypothetical protein. Suppress​ the salicylic acid signaling pathway and scavenge​ ROS accumulation in citrus (Zhang et al., 2024a).
E18	CLIBASIA_00530	ACT56694.1	hypothetical protein.Confirmed to have a secretory function (Prasad et al., 2016)
References
Prasad, S.; Xu, J.; Zhang, Y.; Wang, N. SEC-translocon dependent extracytoplasmic proteins of Candidatus Liberibacter asiaticus. Front. Microbiol. 2016, 7, 1989.
Zhang, J.; Sun, L.; Wang, Y.; Li, B.; Li, X.; Ye, Z.; Zhang, J. A calcium-dependent protein kinase regulates the defense response in Citrus sinensis. Mol. Plant-Microbe Interact. 2024, 37, 459–466.
Zhang, C.; Du, P.; Yan, H.; Zhu, Z.; Wang, X.; Li, W. A Sec-dependent secretory protein of the Huanglongbing-associated pathogen suppresses hypersensitive cell death in Nicotiana benthamiana. Front. Microbiol. 2020, 11, 594669.
Shi, H.; Yang, Z.; Huang, J.; Wu, H.; Fu, S.; Li, W.; Zou, X.; Zhou, C.; Wang, X. An effector of ‘Candidatus Liberibacter asiaticus’ manipulates autophagy to promote bacterial infection. J. Exp. Bot. 2023, 74, 4670–4684.
Mei, Y.; Shen, P.; Yang, Z.; Fu, S.; Shi, Y.; Cui, X.; Wang, J.; Zhang, S.; Zhou, C.; Wang, X. Ubiquitin receptor RPN13-mediated “Candidatus Liberibacter asiaticus” virulence effector degradation to positively regulate immunity. J. Agric. Food. Chem. 2025, 73, 8809–8821.
Clark, K.; Franco, J.Y.; Schwizer, S.; Pang, Z.; Hawara, E.; Liebrand, T.W.; Pagliaccia, D.; Zeng, L.; Gurung, F.B.; Wang, P. An effector from the Huanglongbing-associated pathogen targets citrus proteases. Nat. Commun. 2018, 9, 1718.
Huang, G.; Chang, X.; Hu, Y.; Li, F.; Wang, N.; Li, R. SDE19, a SEC-dependent effector from ‘Candidatus Liberibacter asiaticus’ suppresses plant immunity and targets Citrus sinensis Sec12 to interfere with vesicle trafficking. PLoS Pathog. 2024, 20, e1012542.
Zhang, S.; Wang, X.; Zhao, T.; Zhou, C. Effector CLas0185 targets methionine sulphoxide reductase B1 of Citrus sinensis to promote multiplication of ‘Candidatus Liberibacter asiaticus’ via enhancing enzymatic activity of ascorbate peroxidase 1. Mol. Plant Pathol 2024a, 25, e70002.
